# Supplementary material for: A method for reconstructing temporal changes in vegetation functional trait composition using Holocene pollen assemblages
Source: PLoS One. 2019 May 29;14(5):e0216698. doi: 10.1371/journal.pone.0216698 (PMC6541253; doi:10.1371/journal.pone.0216698)
Supplement: S1 Data File — (XLSX) [file pone.0216698.s009.xlsx]

## Sheet: Leaf traits
Taxa	SLA (mm2 mg-1)	LDMC (mg g-1)	Leaf C (mg g-1)	Leaf N (mg g-1)	Leaf CN ratio	Leaf d13C (‰)
Agrostis stolonifera	0.192387	419.501	404.047	15.4864	26.0905	-30.0449
Alnus glutinosa	0.179097	347.25	459.916	34.9153	13.2633	-30.5045
Angelica sylvestris	0.296633	202.922	397.53	28.6159	14.2986	-32.0055
Apiaceae_fossil	0.283066	208.667	394.334	26.2811	15.2992	-31.1252
Apiaceae_Upton	0.241347	213.097	399.92	25.7391	15.9479	-30.8726
Betula pubescens	0.192519	312.495	439.234	24.315	18.2356	-30.945
Brassicaceae	0.262955	179.151	386.841	39.5368	9.78434	-29.2352
Calamagrostis canescens	0.13413	522.766	412.931	17.3114	23.8532	-28.0311
Calamagrostis epigejos	0.306348	232.397	411.764	24.0178	33.1632	-29.7921
Calystegia sepium	0.405958	160.459	411.296	29.009	14.2598	-29.6031
Cardamine pratensis	0.262955	179.151	386.841	39.5368	9.78434	-29.2352
Carex acutiformis	0.192227	286.885	403.275	21.931	18.3884	-31.5861
Carex elata	0.114177	363.252	429.258	9.10784	47.1306	-28.7366
Carex panicea	0.167164	328.31	432.382	11.8896	36.3663	-28.2274
Carex riparia	0.132986	305.169	418.903	15.7187	26.6499	-27.0492
Carex viridula	0.253574	391.805	411.084	16.135	25.4777	-29.9722
Circaea lutetiana	0.662797	143.896	412.102	39.4608	10.4433	-34.7966
Cirsium arvense	0.152509	154.588	340.141	14.2719	23.833	-30.8287
Cirsium palustre	0.258881	91.486	335.264	15.7916	21.2305	-31.493
Cirsium_fossil	0.205695	123.037	337.702	15.0317	22.5317	-31.1608
Cirsium_Woodwalton	0.205695	123.037	337.702	15.0317	22.5317	-31.1608
Cladium mariscus	0.0592358	407.431	438.568	8.03401	54.589	-26.91
Crataegus monogyna	0.111471	430.929	441.31	17.2	25.9252	-31.027
Cyperaceae_fossil	0.153227	347.142	422.245	13.8027	34.767	-28.7469
Cyperaceae_Upton	0.164125	306.788	418.187	16.5131	27.1349	-28.9542
Cyperaceae_Woodwalton	0.181785	342.563	419	14.7659	31.8407	-29.6306
Dryopteris dilatata	0.215733	279.08	420.025	14.9486	28.0979	-30.2371
Epilobium hirsutum	0.245791	261.216	424.805	32.9169	12.9054	-28.0101
Equisetum palustre	0.107	220.144	294.148	15.1147	19.4611	-30.4618
Eupatorium cannabinum	0.198206	235.672	420.011	27.5066	15.4947	-30.6348
Filipendula ulmaria	0.21692	329.337	412.959	23.2314	17.9546	-30.8601
Frangula alnus	0.138336	321.187	446.342	32.6992	13.6499	-28.8008
Fraxinus excelsior	0.126694	338.234	421.396	25.1067	16.7985	-30.6674
Galium aparine	0.738196	120.072	380.883	44.9366	8.4771	-31.4812
Geranium robertianum	0.577133	102.548	419.36	33.9296	12.3597	-36.1278
Glechoma hederacea	0.532209	98.5154	394.261	45.7188	8.62359	-35.1801
Holcus lanatus	0.269668	388.961	383.802	18.1964	21.0922	-32.1106
Humulus lupulus	0.263628	239.982	370.413	34.6908	10.7682	-29.0913
Hydrocotyle vulgaris	0.290768	101.654	379.289	21.0942	17.9807	-30.3088
Hypericum tetrapterum	0.281607	366.833	421.884	15.7567	26.7749	-30.9808
Ilex aquifolium	0.0431955	493.499	460.283	8.89206	51.7634	-27.7658
Iris pseudacorus	0.0731103	252.753	392.277	11.7011	33.5248	-27.7191
Juncus articulatus	0.0961688	227.126	397.848	17.0874	23.2832	-28.8181
Juncus effusus	0.0876235	227.36	414.06	14.7693	34.0849	-31.2792
Juncus subnodulosus	0.053552	271.33	412.212	9.32802	44.1907	-28.0751
Lonicera periclymenum	0.278487	221.686	415.41	19.525	21.3598	-31.4355
Lotus pedunculatus	0.378069	291.515	434.972	36.879	12.1024	-31.8682
Lycopus europaeus	0.263565	220.11	434.048	25.4756	17.0378	-31.3786
Lysimachia vulgaris	0.171178	260.429	441.648	15.1913	29.2887	-29.0922
Lythrum salicaria	0.185135	286.915	401.057	20.826	19.4327	-29.9353
Mentha aquatica	0.289352	197.936	406.848	16.5615	24.5658	-33.1182
Mentha_fossil	0.276459	209.023	420.448	21.0186	20.8018	-32.2484
Mentha_Woodwalton	0.276459	209.023	420.448	21.0186	20.8018	-32.2484
Moehringia trinervia	0.594513	195.886	385.394	26.652	14.4602	-31.9656
Molinia caerulea	0.0954088	455.339	432.567	14.439	29.9583	-27.8618
Myrica gale	0.10591	418.717	480.659	26.0958	18.419	-29.6414
Peucedanum palustre	0.186061	223.272	402.31	22.8622	17.5972	-29.7398
Phalaris arundinacea	0.129771	407.976	417.462	17.1369	24.3604	-28.7063
Phragmites australis	0.14585	401.484	417.595	37.8573	11.142	-28.2933
Poa trivialis	0.58544	217.09	394.16	37.5928	10.485	-35.3022
Poaceae_fossil	0.232375	380.689	409.291	22.7547	22.5181	-30.0178
Poaceae_Upton	0.264451	390.21	407.183	27.062	17.8927	-30.4179
Poaceae_Woodwalton	0.232375	380.689	409.291	22.7547	22.5181	-30.0178
Pteropsida_fossil	0.249742	291.083	422.236	15.5124	27.2501	-29.9336
Pteropsida_Upton	0.249742	291.083	422.236	15.5124	27.2501	-29.9336
Pteropsida_Woodwalton	0.215733	279.08	420.025	14.9486	28.0979	-30.2371
Quercus robur	0.144437	394.195	447.405	26.9401	16.9896	-30.5705
Ranunculus flammula	0.240837	151.258	390.468	17.35	22.5054	-30.4494
Rubus fruticosus	0.167881	357.967	416.469	15.7447	26.4514	-31.8297
Rumex sanguineus	0.432964	134.276	427.826	32.4185	13.197	-31.5048
Salix caprea	0.126038	385.045	452.626	26.1271	17.324	-29.6143
Salix cinerea	0.116717	403.831	461.237	23.1332	19.9384	-28.8234
Salix repens	0.127087	482.384	456.665	21.9813	20.7751	-29.5689
Salix_fossil	0.123281	423.753	456.843	23.7472	19.3458	-29.3355
Salix_Upton	0.123281	423.753	456.843	23.7472	19.3458	-29.3355
Solanum dulcamara	0.506232	150.099	416.557	48.1085	8.65854	-32.9082
Stachys sylvatica	0.644668	167.287	417.376	37.4312	11.1505	-31.3713
Symphytum officinale	0.45011	82.4667	393.019	42.1449	9.32542	-30.5598
Thelypteris palustris	0.283752	303.087	424.448	16.0761	26.4024	-29.63
Urtica dioica	0.391138	201.208	361.827	47.1322	7.67586	-30.8491
Valeriana officinalis	0.354292	142.876	413.88	17.7187	23.3584	-31.1694
Viburnum opulus	0.143341	344.882	450.317	14.6746	30.9477	-28.8022
Vicia cracca	0.227206	308.558	418.283	36.4036	11.4902	-30.8785
