# Supplementary material for: A method for reconstructing temporal changes in vegetation functional trait composition using Holocene pollen assemblages
Source: PLoS One. 2019 May 29;14(5):e0216698. doi: 10.1371/journal.pone.0216698 (PMC6541253; doi:10.1371/journal.pone.0216698)
Supplement: S2 Data File — (XLSX) [file pone.0216698.s010.xlsx]

## Sheet: Vegetation abundance
Plots	Agrostis stolonifera	Alnus glutinosa	Angelica sylvestris	Betula pubescens	Calamagrostis canescens	Calamagrostis epigejos	Calystegia sepium	Cardamine pratensis	Carex acutiformis	Carex elata	Carex panicea	Carex riparia	Carex viridula	Circaea lutetiana	Cirsium arvense	Cirsium palustre	Cladium mariscus	Crataegus monogyna	Dryopteris dilatata	Epilobium hirsutum	Equisetum palustre	Eupatorium cannabinum	Filipendula ulmaria	Fraxinus excelsior	Galium aparine	Geranium robertianum	Glechoma hederacea	Holcus lanatus	Humulus lupulus	Hydrocotyle vulgaris	Hypericum tetrapterum	Ilex aquifolium	Iris pseudacorus	Juncus articulatus	Juncus effusus	Juncus subnodulosus	Lonicera periclymenum	Lotus pedunculatus	Lycopus europaeus	Lysimachia vulgaris	Lythrum salicaria	Mentha aquatica	Moehringia trinervia	Molinia caerulea	Myrica gale	Peucedanum palustre	Phalaris arundinacea	Phragmites australis	Poa trivialis
UP001h	0	0	0	0	0	0	5	0	1	0	0	1	0	0	0	0	0	0	0	0	0	0	0	0	1	0	0	0	4	0	0	0	0	0	0	0	0	0	0	0	0	0	0	0	0	0	0	40	0
UP002h	0	0	0	0	0	0	4	0	0	0	0	30	0	0	0	0	0	0	0	0	0	0	0	0	0	0	0	0	2	0	0	0	0	0	0	0	0	0	0	0	0	0	0	0	0	0	0	39	0
UP003h	0	0	0	0	0	0	2	0	0	0	0	34	0	0	0	0	0	0	0	0	0	0	0	0	0	0	0	0	0	0	0	0	0	0	0	0	0	0	0	0	0	0	0	0	0	0	0	38	0
UP004h	0	0	0	0	0	0	8	0	0	0	0	40	0	0	0	0	0	0	0	0	0	0	0	0	0	0	0	0	0	0	0	0	0	0	0	0	0	0	0	0	0	0	0	0	0	0	0	37	0
UP005h	0	0	0	0	0	0	12	0	0	0	0	35	0	0	0	0	0	0	0	0	0	0	0	0	2	0	0	0	0	0	0	0	0	0	0	0	0	0	0	0	0	0	0	0	0	0	0	37	0
UP006h	0	0	0	0	0	0	5	0	0	0	0	36	0	0	0	0	0	0	0	0	0	0	0	0	0	0	0	0	0	0	0	0	0	0	0	0	0	0	0	0	0	0	0	0	0	0	0	34	0
UP007h	0	0	0	0	0	0	15	0	0	0	0	34	0	0	0	0	0	0	0	0	0	0	0	0	0	0	0	0	0	0	0	0	0	0	0	0	0	0	0	0	0	0	0	0	0	0	0	32	0
UP008h	0	0	0	0	0	0	9	0	0	0	0	36	0	0	0	0	0	0	0	0	0	2	0	0	0	0	0	0	0	0	0	0	0	0	0	0	0	0	0	0	0	0	0	0	0	0	0	35	0
UP009h	0	0	0	0	0	0	10	0	0	0	0	37	0	0	0	0	0	0	0	0	0	1	0	0	0	0	0	0	0	0	0	0	0	0	0	0	0	0	0	0	0	0	0	0	0	0	0	34	0
UP010h	0	0	0	0	0	0	6	0	0	0	0	36	0	0	0	0	0	0	0	0	0	0	0	0	0	0	0	0	0	0	0	0	0	0	0	0	0	0	0	0	0	0	0	0	0	0	0	36	0
UC011h	0	0	1	0	11	0	0	0	0	0	0	0	0	0	0	0	21	0	0	0	0	1	0	0	0	0	0	0	0	0	0	0	0	0	0	12	0	0	0	1	1	0	0	0	0	0	0	3	0
UC012h	0	0	0	0	12	0	0	0	0	0	0	0	0	0	0	0	28	0	1	0	0	2	1	0	0	0	0	0	0	0	0	0	0	0	0	12	1	0	0	2	0	0	0	0	0	0	0	4	0
UC013h	0	0	0	0	8	0	0	0	0	0	0	0	0	0	0	0	16	0	0	0	0	1	0	0	0	0	0	0	0	0	0	0	2	0	0	0	0	0	0	3	0	0	0	0	0	0	0	12	0
UC014h	0	0	1	0	8	0	0	0	0	0	0	0	0	0	0	0	23	0	0	0	0	5	0	0	0	0	0	0	0	0	0	0	0	0	0	13	0	0	0	3	2	0	0	0	0	0	0	8	0
UC015h	0	0	1	0	6	0	0	0	0	0	0	0	0	0	0	0	28	0	0	0	1	1	0	0	0	0	0	0	0	0	0	0	0	0	0	10	1	0	0	1	0	0	0	0	0	1	0	5	0
UC016h	0	0	0	0	5	0	0	0	0	0	0	0	0	0	0	0	26	0	0	0	0	5	0	0	0	0	0	0	0	0	0	0	0	0	0	4	0	0	0	3	0	0	0	0	8	0	0	6	0
UC017h	0	0	0	0	8	0	0	0	0	0	0	0	0	0	0	0	19	0	0	0	0	6	2	0	0	0	0	0	0	0	0	0	0	0	0	14	2	0	0	1	0	1	0	0	9	0	0	12	0
UC018h	0	0	0	0	15	0	0	0	0	0	0	0	0	0	0	1	4	0	0	0	0	1	0	0	0	0	0	0	0	0	0	0	0	0	0	23	3	0	0	4	4	0	0	0	0	0	0	18	0
UC019h	0	0	0	0	33	0	0	0	0	0	0	0	0	0	0	0	16	0	0	0	0	2	0	0	0	0	0	0	0	0	0	0	0	0	0	8	4	0	0	2	0	0	0	0	1	0	0	17	0
UC020h	0	0	0	0	27	0	0	0	0	0	0	0	0	0	0	0	12	0	0	0	0	4	0	0	0	0	0	0	0	0	1	0	0	0	0	18	2	0	0	7	5	3	0	0	0	0	0	14	0
UC021h	0	0	2	0	36	0	0	0	0	0	0	0	0	0	0	1	11	0	0	0	0	7	0	0	0	0	0	0	0	0	0	0	0	0	0	8	2	0	0	10	1	0	0	0	0	0	0	10	0
UC022h	0	0	0	0	28	0	0	0	0	0	0	0	0	0	0	0	13	0	0	0	0	8	0	0	0	0	0	0	0	0	0	0	0	0	0	12	1	0	0	14	2	0	0	0	3	0	0	14	0
UJ023h	0	0	0	0	33	0	0	0	0	0	0	0	0	0	0	2	0	0	0	0	0	2	0	0	0	0	0	0	0	0	0	0	0	0	0	32	0	0	0	3	0	1	0	0	0	0	0	5	0
UJ024h	0	0	0	0	23	0	0	0	0	0	0	0	0	0	0	0	0	0	0	0	0	3	0	0	0	0	0	0	0	0	0	0	0	0	0	27	0	0	0	3	1	4	0	0	0	0	0	12	0
UJ025h	0	0	0	0	35	0	0	0	0	0	0	0	0	0	0	2	0	0	0	1	0	5	0	0	0	0	0	0	0	0	0	0	0	0	0	3	2	0	0	0	0	3	0	0	0	0	0	13	0
UJ026h	0	0	0	0	29	0	0	0	0	0	2	0	0	0	0	2	0	0	0	0	0	1	1	0	0	0	0	0	0	0	3	0	0	0	0	21	1	0	0	6	0	5	0	0	0	0	0	8	0
UJ027h	0	0	0	0	26	0	0	1	0	0	1	0	0	0	0	1	0	0	0	0	0	3	0	0	0	0	0	0	0	0	1	0	0	0	0	24	0	0	0	3	0	7	0	0	0	0	0	12	0
UJ028h	0	0	0	0	7	0	0	0	1	0	0	0	0	0	0	0	0	0	0	0	0	2	0	0	0	0	0	0	0	0	0	0	0	0	0	38	1	0	0	0	0	2	0	0	0	0	0	12	0
UJ029h	1	0	1	0	29	0	1	0	0	0	1	0	0	0	0	1	0	0	0	0	5	1	1	0	0	0	0	0	0	0	0	0	0	0	0	9	0	1	0	1	0	1	0	0	0	0	0	12	0
UJ030h	0	0	0	0	25	0	1	0	2	0	0	0	0	0	0	0	0	0	0	0	3	1	0	0	0	0	0	0	0	0	0	0	0	0	0	18	2	0	0	5	0	1	0	0	0	2	0	15	0
UJ031h	0	0	0	0	20	0	1	0	3	0	0	0	0	0	0	0	0	0	0	0	5	2	0	0	0	0	0	0	0	0	0	0	0	0	0	28	0	1	0	3	0	0	0	0	0	1	0	8	0
UJ032h	0	0	0	0	17	0	0	0	10	0	0	0	0	0	0	1	0	0	0	0	1	4	0	0	0	0	0	0	0	0	1	0	0	0	0	17	0	1	0	1	0	0	0	0	0	0	0	19	0
UJ033h	0	0	0	0	16	0	0	0	11	0	0	0	0	0	0	0	0	0	0	0	7	5	0	0	0	0	0	0	0	0	0	0	0	0	0	26	0	0	0	4	1	4	0	0	0	0	0	17	0
UJ034h	0	0	0	0	9	0	0	0	12	0	0	0	0	0	0	1	0	0	0	0	7	3	1	0	0	0	0	0	0	0	0	0	0	0	0	30	0	0	0	0	0	6	0	0	0	0	0	15	0
UA035w	0	18	0	0	0	0	0	0	2	0	0	0	0	0	0	0	0	0	15	0	0	0	0	37	1	1	0	0	0	0	0	0	0	0	0	0	0	0	0	0	0	0	0	0	0	0	0	0	15
UA036w	0	41	0	0	0	0	0	0	5	0	0	0	0	0	0	0	0	0	13	0	0	0	0	30	0	1	0	0	0	0	0	0	0	0	0	0	0	0	0	0	0	0	0	0	0	0	0	0	6
UA037w	0	41	0	0	0	0	0	0	9	0	0	0	0	0	0	0	0	0	13	0	0	0	0	18	0	1	0	0	0	0	0	0	0	0	0	0	1	0	0	0	0	0	0	0	0	0	0	0	8
UA038w	0	40	0	0	0	0	0	0	10	0	0	0	0	0	0	0	0	0	17	0	0	0	0	10	0	2	0	0	0	0	0	0	0	0	0	0	1	0	0	0	0	0	0	0	0	0	0	0	13
UA039w	0	39	0	0	0	0	0	0	4	0	0	0	0	0	0	0	0	0	11	0	0	0	0	22	9	1	0	0	0	0	0	0	0	0	0	0	0	0	0	0	0	0	0	0	0	0	0	0	12
UA040w	0	39	0	0	0	0	0	0	5	0	0	0	0	0	0	0	0	0	10	0	0	0	0	3	0	3	0	0	0	0	0	0	0	0	0	0	2	0	0	0	0	0	0	0	0	0	0	0	12
UA041w	0	41	0	0	0	0	0	0	3	0	0	0	0	0	0	0	0	0	8	0	0	0	0	21	0	0	0	0	0	0	0	0	0	0	0	0	9	0	0	0	0	0	0	0	0	0	0	2	23
UA042w	0	36	0	0	0	0	0	0	2	0	0	0	0	0	0	0	0	0	16	0	0	0	0	29	0	0	0	0	0	0	0	0	0	0	0	0	9	0	0	0	0	0	0	0	0	0	0	0	0
UA043w	0	32	0	0	0	0	0	0	2	0	0	0	0	0	0	0	0	0	5	0	0	0	0	14	0	1	0	0	0	0	0	0	0	0	0	0	8	0	0	0	0	0	0	0	0	0	0	0	0
UA044w	0	10	0	0	0	0	0	0	16	0	0	0	0	0	0	0	0	0	1	0	0	0	0	26	0	0	0	0	0	0	0	0	0	0	0	0	2	0	0	0	0	0	0	0	0	0	0	0	0
UA045w	0	0	0	23	0	0	0	0	4	0	0	0	0	0	0	0	0	0	0	0	0	0	0	37	0	0	0	0	0	0	0	0	0	0	0	0	3	0	0	0	0	0	0	0	0	0	0	0	0
UA046w	0	10	0	5	0	0	0	0	9	0	0	0	0	0	0	0	0	0	1	0	0	0	0	29	0	0	0	0	0	0	0	0	0	0	0	0	2	0	0	0	0	0	0	0	0	0	0	0	0
UA047w	0	19	0	6	0	0	0	0	8	0	0	0	0	0	0	0	0	0	3	0	0	0	0	38	0	0	0	0	0	0	0	0	0	0	0	0	1	0	0	0	0	0	0	0	0	0	0	0	0
UA048w	0	41	0	0	0	0	0	0	15	0	0	0	0	0	0	0	0	5	2	0	0	0	0	27	0	0	0	0	0	0	0	0	0	0	0	0	3	0	0	0	0	0	0	0	0	0	0	0	0
UA049w	0	20	0	2	0	0	0	0	18	0	0	0	0	0	0	0	0	0	3	0	0	0	0	35	0	0	0	0	0	0	0	0	0	0	0	0	5	0	0	0	0	0	0	0	0	0	0	0	0
UA050w	0	41	0	0	0	0	0	0	19	0	0	0	0	0	0	0	0	0	1	0	0	0	0	23	0	0	0	0	0	0	0	0	0	0	0	0	1	0	0	0	0	0	0	0	0	0	0	0	0
UA051w	0	32	0	2	0	0	0	0	11	0	0	0	0	0	0	0	0	0	3	0	0	0	0	31	0	0	0	0	0	0	0	0	0	0	0	0	2	0	0	0	0	0	0	0	0	0	0	0	0
UB052w	0	0	0	0	0	0	0	0	0	0	0	0	0	0	0	0	0	0	2	0	0	0	0	11	0	0	0	0	0	0	0	0	0	0	0	0	1	0	0	0	0	0	0	0	0	0	0	0	0
UB053w	0	0	0	39	4	0	0	0	9	0	0	0	0	0	0	0	0	0	3	0	0	0	0	12	0	0	0	0	0	0	0	6	0	0	0	0	3	0	0	0	0	0	0	0	0	0	0	4	0
UB054w	0	0	0	38	12	0	0	0	8	0	0	0	0	0	0	0	0	0	6	0	0	0	0	0	0	0	0	0	0	0	0	0	0	0	0	0	0	0	0	0	0	0	0	0	0	0	0	8	0
UB055w	0	0	0	25	1	0	0	0	11	0	0	0	0	1	0	2	0	9	2	0	0	0	0	0	1	0	0	0	0	0	0	0	0	0	0	0	0	0	0	0	0	0	0	0	0	0	0	5	0
UB056w	0	0	0	0	3	0	0	0	6	0	0	0	0	0	0	0	0	0	14	0	0	0	0	0	1	0	0	0	0	0	0	1	0	0	0	0	4	0	0	0	0	0	0	0	0	0	0	0	0
UB057w	4	0	0	41	1	0	0	0	0	0	0	0	0	0	0	0	0	0	3	0	0	0	0	0	0	0	0	0	0	0	0	0	0	0	0	0	0	0	0	0	0	0	0	0	0	0	0	12	0
UB058w	0	0	0	41	6	0	0	0	2	0	0	0	0	0	0	0	0	0	11	0	0	0	0	0	0	0	0	0	0	0	0	0	0	0	0	0	9	0	0	0	0	0	0	0	0	0	0	0	0
UB059w	0	0	0	41	9	0	0	0	0	0	0	0	0	0	0	0	0	0	5	0	0	0	0	0	2	0	0	0	0	0	0	0	0	0	0	0	9	0	0	0	0	0	1	0	0	0	0	2	0
UB060w	0	0	0	41	0	0	0	0	0	0	0	0	0	0	0	0	0	0	15	0	0	0	0	0	0	2	0	0	0	0	0	0	0	0	0	0	3	0	0	0	0	0	0	0	0	0	0	0	0
UB061w	0	0	0	34	1	0	0	0	0	0	0	0	0	2	0	0	0	1	12	0	0	0	0	0	5	0	0	0	0	0	0	0	0	0	0	0	8	0	0	0	0	0	0	0	0	0	0	0	0
UB062w	0	0	0	40	0	0	0	0	0	0	0	0	0	1	0	0	0	0	1	0	0	0	0	0	1	0	0	0	0	0	0	0	0	0	0	0	9	0	0	0	0	0	0	0	0	0	0	1	4
UB063w	0	0	0	31	0	0	0	0	0	0	0	0	0	0	0	0	0	0	8	0	0	0	0	0	0	0	0	0	0	0	0	0	0	0	0	0	7	0	0	0	0	0	0	0	0	0	0	1	0
UB064w	0	0	0	12	0	0	0	0	1	0	0	0	0	0	0	0	0	0	5	0	0	0	0	0	0	0	0	0	0	0	0	0	0	0	0	0	8	0	0	0	0	0	0	0	0	0	0	0	0
UB065w	0	0	0	15	0	0	0	0	0	0	0	0	0	3	0	0	0	0	0	0	0	0	0	0	3	1	0	0	0	0	0	0	0	0	0	0	3	0	0	0	0	0	0	0	0	0	0	0	0
UB066w	0	0	0	12	6	0	0	0	8	0	0	0	0	1	0	0	0	0	1	0	0	1	0	0	1	0	0	0	0	0	0	0	0	0	0	0	6	0	0	0	0	0	0	0	0	0	0	2	0
UB067w	0	0	0	2	2	0	0	0	13	0	0	0	0	1	0	0	0	0	2	0	0	0	0	0	3	0	0	0	0	0	0	1	0	0	0	0	2	0	0	0	0	0	0	0	0	0	0	1	0
UB068w	0	0	0	40	1	0	0	0	6	0	0	0	0	1	0	0	0	0	1	0	0	0	0	0	4	1	0	0	0	0	0	0	0	0	0	0	0	0	0	0	0	0	1	0	0	0	0	1	0
WW069w	0	41	0	0	0	0	0	0	0	0	0	0	0	1	0	0	0	0	0	0	0	0	0	0	3	1	9	3	0	0	0	0	0	0	0	0	0	0	0	0	0	0	0	0	0	0	0	0	6
WW070w	0	35	0	0	0	7	0	0	0	0	0	0	0	1	0	0	0	0	0	0	0	0	0	0	5	1	1	5	0	0	0	0	0	0	0	0	0	0	0	0	0	0	2	0	0	0	0	0	5
WW071w	0	33	0	0	0	6	0	0	0	0	0	0	0	4	0	0	0	0	0	0	0	0	1	0	10	0	1	0	0	0	0	0	0	0	0	0	0	0	0	0	0	0	0	0	0	0	0	0	35
WW072w	0	28	0	0	0	3	0	0	0	0	0	0	0	5	0	0	0	0	0	0	0	0	0	0	6	2	6	0	0	0	0	0	0	0	0	0	0	0	0	0	0	0	0	0	0	0	0	0	37
WW073w	0	29	0	6	0	0	0	0	0	0	0	0	0	4	0	0	0	0	0	0	0	0	0	0	5	2	10	0	0	0	0	0	0	0	0	0	0	0	0	0	0	0	0	0	0	0	0	0	38
WW074w	0	14	0	4	0	0	0	0	0	0	0	0	0	3	0	0	0	0	0	0	0	0	0	0	10	0	2	0	0	0	0	0	0	0	0	0	0	0	0	0	0	0	0	0	0	0	0	0	37
WW075w	0	21	0	14	0	0	0	0	0	0	0	0	0	2	0	0	0	0	0	0	0	0	0	0	10	0	8	0	0	0	0	0	0	0	0	0	0	0	0	0	0	0	0	0	0	0	0	0	28
WW076w	0	40	0	0	0	0	0	0	0	0	0	0	0	2	0	0	0	21	0	0	0	0	0	0	4	12	7	0	0	0	0	0	0	0	1	0	0	0	0	0	0	0	0	0	0	0	0	0	11
WW077w	0	39	0	0	0	0	0	0	0	0	0	0	0	6	0	0	0	12	0	0	0	0	1	0	0	9	5	0	0	0	0	0	0	0	0	0	0	0	0	0	0	0	0	0	0	0	0	0	31
WW078w	0	41	0	1	0	0	0	0	0	0	0	0	0	1	0	0	0	0	0	0	0	0	1	0	1	1	3	1	0	0	0	0	0	0	0	0	0	0	0	0	0	0	0	0	0	0	0	0	39
WW079w	0	13	0	31	0	0	0	0	0	0	0	0	0	3	0	2	0	5	1	0	0	0	0	0	7	7	6	0	0	0	0	0	0	0	0	0	0	0	0	0	0	0	2	0	0	0	0	0	25
WW080w	0	16	0	15	0	0	0	0	0	0	0	0	0	3	0	1	0	32	0	0	0	0	0	0	0	2	5	0	0	0	0	0	0	0	0	0	0	0	0	0	0	0	0	0	0	0	0	0	24
WW081w	0	36	0	11	0	0	0	0	0	0	0	0	0	2	0	0	0	0	0	0	0	0	0	0	0	8	6	0	0	0	0	0	0	0	0	0	0	0	0	0	0	0	0	0	0	0	0	0	20
WW082w	0	18	0	4	0	0	0	0	0	0	0	0	0	1	0	0	0	0	1	0	0	0	2	0	6	5	6	5	0	0	0	0	0	0	0	0	0	0	0	0	0	0	0	0	0	0	0	1	32
WW083w	0	4	0	0	0	0	0	0	0	0	0	0	0	4	0	3	0	0	0	0	0	0	0	0	2	0	4	1	0	0	0	0	0	0	0	0	0	0	0	0	0	0	0	0	0	0	0	13	40
WW084w	0	0	0	41	0	0	0	0	1	0	0	0	0	0	0	3	0	0	0	0	0	0	0	0	0	1	3	24	0	0	0	0	0	0	1	0	0	0	0	0	0	0	0	0	0	0	0	7	26
WW085w	0	0	0	38	3	0	0	0	11	0	0	0	0	0	0	1	0	0	0	0	0	0	0	0	0	0	0	5	0	0	0	0	0	0	0	0	0	0	0	0	0	0	0	0	0	0	0	1	30
WG086h	0	0	0	19	0	0	8	0	13	0	0	0	0	1	8	3	0	0	0	0	0	1	0	0	0	0	1	4	0	0	0	0	0	0	4	0	0	0	0	0	0	0	0	0	0	0	0	3	0
WG087h	0	0	1	0	2	0	4	0	9	0	0	0	0	1	1	1	0	0	0	0	0	2	0	0	0	0	1	0	0	0	0	0	0	0	6	0	0	0	0	0	0	0	1	0	0	0	0	13	9
WG088h	0	0	0	0	1	0	12	0	7	0	0	0	0	0	0	0	0	0	0	0	0	0	0	0	0	0	1	0	0	0	0	0	0	0	9	0	0	0	0	0	1	0	0	0	0	0	0	17	0
WG089h	0	0	0	0	29	0	17	0	12	0	0	0	0	0	0	0	0	0	0	0	0	0	0	0	0	0	0	0	0	0	0	0	0	0	3	0	0	1	0	0	0	0	0	0	0	0	0	11	0
WG090h	1	0	0	0	34	0	7	0	21	0	0	0	0	0	0	0	0	0	0	0	0	0	0	0	0	0	0	0	0	0	0	0	0	0	6	0	0	0	0	0	0	0	0	0	0	0	0	1	0
WG091h	0	0	0	0	37	0	5	0	10	0	0	0	0	0	0	1	0	0	0	0	0	0	0	0	0	0	0	0	0	0	0	0	0	0	8	0	0	0	0	0	0	1	0	0	0	0	0	6	0
WG092h	0	0	0	0	35	0	14	0	12	0	0	0	0	0	0	0	0	0	0	0	0	0	0	0	0	0	0	0	0	0	0	0	0	0	4	0	0	0	0	0	0	0	0	0	0	0	0	23	0
WG093h	0	0	0	0	22	2	8	0	21	0	0	0	0	0	0	0	0	0	0	0	0	1	0	0	0	0	0	0	0	0	0	0	0	0	2	0	0	0	0	0	0	0	0	0	0	0	0	19	0
WF094h	1	0	0	22	25	0	3	0	11	0	0	0	0	0	0	0	0	0	0	0	0	0	0	0	0	0	0	1	0	0	0	0	0	0	1	0	0	0	0	0	0	0	0	0	0	0	0	40	0
WF095h	0	0	0	0	35	0	8	0	19	0	0	0	0	0	0	0	0	0	0	0	0	0	0	0	0	0	0	0	0	0	0	0	0	0	0	6	0	0	0	0	0	5	0	0	0	0	0	31	0
WF096h	2	0	0	0	33	0	1	0	24	0	0	0	0	0	0	0	0	0	0	0	0	0	1	0	0	0	0	0	0	0	0	0	0	3	1	0	0	0	0	0	0	5	0	0	0	0	20	12	0
WF097h	2	0	0	0	15	0	1	0	11	0	0	0	0	0	0	0	0	0	0	0	0	0	0	0	0	0	0	0	0	0	0	0	0	11	0	1	0	1	0	0	1	18	0	3	0	0	6	30	0
WF098h	12	0	0	0	11	0	8	0	15	0	0	0	0	0	0	0	0	0	0	0	0	0	0	0	0	0	0	0	0	0	0	0	0	11	1	0	0	0	0	0	0	17	0	2	0	0	9	37	0
WF099h	20	0	0	0	14	0	4	0	2	0	0	0	0	0	0	0	0	0	0	0	0	0	0	0	0	0	0	0	0	0	0	0	0	0	0	0	0	0	0	0	0	3	0	0	0	0	27	29	0
WF100h	13	0	0	0	21	0	5	0	8	0	0	0	0	0	0	0	0	0	0	0	0	0	0	0	0	0	0	0	0	0	0	0	0	3	2	0	0	0	0	0	1	10	0	0	0	0	29	31	0
WF101h	2	0	0	0	35	0	3	0	8	0	0	0	0	0	0	0	0	0	0	0	0	0	1	0	0	0	0	0	0	0	0	0	5	2	0	4	0	0	0	0	0	24	0	0	0	0	6	22	0
WF102h	6	0	0	0	23	0	3	0	8	0	0	0	0	0	0	0	0	0	0	0	0	0	0	0	0	0	0	0	0	0	0	0	0	3	1	6	0	0	0	0	1	24	0	0	0	0	4	25	0
WR103h	2	0	0	0	7	0	11	0	24	0	0	0	0	0	0	0	0	0	0	0	0	0	0	0	0	0	0	0	0	0	0	0	1	0	0	0	0	0	0	3	0	0	0	0	0	0	0	32	0
WR104h	0	0	0	0	18	0	11	0	34	0	0	0	0	0	0	0	0	0	0	0	0	0	0	0	0	0	0	0	0	0	0	0	1	0	0	6	0	0	0	7	0	0	0	0	0	0	0	28	0
WR105h	0	0	0	0	15	0	5	0	38	0	0	0	0	0	0	0	0	0	0	0	0	0	0	0	0	0	0	0	0	0	0	0	0	0	0	0	0	0	0	7	0	0	0	0	0	0	0	35	0
WR106h	0	0	0	0	15	0	8	0	38	0	0	0	0	0	0	0	0	0	0	0	0	0	0	0	0	0	0	0	0	0	0	0	0	0	0	0	0	0	0	4	0	0	0	0	0	0	0	22	0
WR107h	0	0	0	0	15	0	13	0	39	0	0	0	0	0	0	0	0	0	0	0	0	1	0	0	0	0	0	0	0	0	0	0	0	0	2	0	0	0	0	0	0	1	0	0	0	0	0	17	0
WR108h	0	0	0	0	31	0	6	0	28	0	0	0	0	0	0	3	0	0	0	0	0	1	0	0	0	0	0	0	0	0	0	0	0	0	2	0	0	0	1	6	2	0	0	0	0	0	0	11	0
WR109h	1	0	0	0	25	0	13	0	26	0	0	0	0	0	0	0	0	0	0	0	0	2	0	0	0	0	0	0	0	0	0	0	0	0	2	0	0	0	0	5	3	0	0	0	0	0	2	17	0
WR110h	0	0	0	0	21	0	8	0	21	0	0	0	0	0	0	0	0	0	0	0	0	0	0	0	0	0	0	0	0	0	0	0	0	0	5	18	0	0	3	4	1	0	0	0	0	0	1	16	0
WR111h	0	0	0	0	26	0	6	0	20	0	0	0	0	0	0	0	0	0	0	0	0	2	0	0	0	0	0	0	0	0	0	0	0	0	2	13	0	0	0	12	4	0	0	0	0	0	0	20	0
WR112h	0	0	0	0	26	0	8	0	31	0	0	0	0	0	1	0	0	0	0	0	0	3	0	0	0	0	0	0	0	0	0	0	0	0	1	0	0	0	0	7	1	0	0	0	0	0	0	19	0
WR113h	0	0	0	0	36	0	6	0	18	0	0	0	0	0	0	0	0	0	0	0	0	2	0	0	0	0	0	0	0	0	0	0	0	0	1	0	0	0	8	7	1	0	0	0	0	0	0	10	0
WR114h	0	0	0	0	25	2	8	0	18	0	0	0	0	0	0	0	0	0	0	0	0	3	0	0	0	0	0	0	0	0	0	0	2	0	1	4	0	0	0	3	0	1	0	0	0	0	0	16	0
WR115h	0	0	0	0	28	0	5	0	26	0	0	0	0	0	0	0	0	0	0	0	0	1	0	0	0	0	0	0	0	0	0	0	0	0	0	0	0	0	0	0	0	0	0	0	0	0	0	17	0
WR116h	0	0	0	0	32	1	4	0	21	0	0	0	0	0	0	0	0	0	0	0	0	0	0	0	0	0	0	0	0	0	0	0	0	0	0	8	0	0	0	8	0	0	0	0	0	0	0	24	0
WR117h	0	0	0	0	32	1	5	0	22	0	0	0	0	0	0	0	0	0	0	0	0	0	0	0	0	0	0	0	0	0	0	0	0	0	0	11	0	0	0	11	1	0	0	0	0	0	0	10	0
WR118h	0	0	0	0	37	1	4	0	17	0	0	0	0	0	1	0	0	0	0	0	0	0	0	0	0	0	0	0	0	0	0	0	0	0	0	0	0	0	0	23	0	0	0	0	0	0	0	14	0
WR119h	0	0	0	0	17	0	5	0	25	0	0	0	0	0	0	0	0	0	0	0	0	0	0	0	0	0	0	0	0	0	0	0	1	0	0	0	0	0	1	16	0	0	0	0	0	0	4	33	0
WM120h	0	0	0	12	10	0	0	0	21	11	4	0	7	0	0	0	0	0	0	0	0	0	0	0	0	0	0	5	0	4	0	0	0	0	0	0	0	0	0	0	1	0	0	0	0	0	10	3	0
WM121h	0	0	0	0	7	0	0	0	4	0	14	0	22	0	0	0	0	0	0	0	0	0	1	0	0	0	0	0	0	8	0	0	1	4	0	3	0	1	0	0	1	0	0	0	0	0	4	1	0
WM122h	0	0	0	0	8	0	0	0	5	8	16	0	19	0	0	2	0	0	0	0	0	0	0	0	0	0	0	1	0	3	0	0	2	1	0	0	0	1	0	3	1	0	0	0	0	0	0	9	0
WM123h	1	0	0	0	21	0	0	0	2	12	0	0	16	0	0	0	3	0	0	0	0	0	0	0	0	0	0	1	0	8	0	0	0	1	0	5	0	0	0	3	1	0	0	0	0	0	0	4	0
WM124h	0	0	0	0	21	2	0	0	0	22	0	0	4	0	0	0	0	0	0	0	0	0	0	0	0	0	0	1	0	2	0	0	3	0	0	0	0	0	0	5	1	1	0	0	0	0	3	10	0
WM125h	3	0	0	0	8	0	0	0	1	7	11	0	10	0	0	0	0	0	0	0	0	0	0	0	0	0	0	0	0	20	0	0	1	0	0	16	0	0	0	1	1	1	0	0	0	0	1	5	0
WM126h	0	0	0	0	0	0	0	0	0	1	12	0	18	0	0	0	0	0	0	0	0	0	0	0	0	0	0	0	0	12	0	0	0	0	0	12	0	0	0	0	2	0	0	12	0	0	0	1	0
WM127h	1	0	0	0	0	0	0	0	1	0	11	0	18	0	0	0	0	0	0	0	0	0	0	0	0	0	0	0	0	10	0	0	1	0	0	0	0	0	0	0	1	0	0	19	0	0	0	0	0
WM128h	1	0	0	0	2	0	0	0	0	0	23	0	13	0	0	0	0	0	0	0	0	0	0	0	0	0	0	0	0	11	0	0	0	0	0	2	0	1	0	0	0	2	0	12	0	0	0	1	0
WM129h	0	0	0	0	0	0	0	0	0	0	11	0	14	0	0	0	0	0	0	0	0	0	0	0	0	0	0	0	0	8	0	0	0	2	0	3	0	1	0	1	0	0	0	25	0	0	0	1	0
WM130h	0	0	0	0	0	0	0	0	0	0	7	0	23	0	0	0	0	0	0	0	0	0	0	0	0	0	0	0	0	4	0	0	0	0	0	3	0	0	0	1	0	0	0	24	0	0	0	1	0
WM131h	0	0	0	0	0	0	0	0	0	10	11	0	24	0	0	0	3	0	0	0	0	0	0	0	0	0	0	0	0	4	0	0	0	1	0	2	0	0	0	2	1	0	0	14	0	0	0	0	0
WM132h	0	0	0	0	0	0	0	0	0	3	9	0	25	0	0	0	7	0	0	0	0	0	0	0	0	0	0	0	0	2	0	0	0	0	0	4	0	0	0	1	1	0	0	13	0	0	0	0	0
WM133h	0	0	0	0	0	0	1	0	0	0	10	0	9	0	0	2	12	0	0	0	0	0	0	0	0	0	0	0	0	3	0	0	0	0	0	0	0	0	0	0	0	0	0	18	0	0	0	0	0
WM134h	1	0	0	0	0	0	0	0	0	3	10	0	23	0	0	0	0	0	0	0	0	0	0	0	0	0	0	2	0	5	0	0	0	2	0	0	0	0	0	2	0	0	0	16	0	0	0	1	0
WM135h	0	0	0	0	7	0	0	0	0	0	10	0	11	0	0	0	0	0	0	0	0	0	0	0	0	0	0	2	0	6	0	0	0	7	2	1	0	6	0	2	0	0	0	9	0	0	0	6	0
WM136h	1	0	0	0	0	0	0	0	0	0	8	0	6	0	0	0	0	0	0	0	0	0	1	0	0	0	0	0	0	9	0	0	0	0	0	15	0	0	0	2	0	0	0	25	0	0	0	2	0
[truncated: 15 more columns]
